# Supplementary material for: Active Learning Improves Ionization Efficiency Predictions and Quantification in Nontargeted LC/HRMS
Source: Anal Chem. 2025 Jun 13;97(25):13131–9. doi: 10.1021/acs.analchem.5c00816 (PMC12224155; doi:10.1021/acs.analchem.5c00816)
Supplement: Supplementary file 2 [file ac5c00816_si_002.zip]

Archive with 2 entries (2 files):
- df_PaDEL_ID.csv
- __MACOSX/._df_PaDEL_ID.csv
