# Supplementary material for: Active Learning Improves Ionization Efficiency Predictions and Quantification in Nontargeted LC/HRMS
Source: Anal Chem. 2025 Jun 13;97(25):13131–9. doi: 10.1021/acs.analchem.5c00816 (PMC12224155; doi:10.1021/acs.analchem.5c00816)
Supplement: Supplementary file 2 [file ac5c00816_si_002.zip › df_PaDEL_ID.csv]

dID	VI	Descriptor.type
d1	pH.aq.	Empirical parameters
d2	polarity_index	Empirical parameters
d3	viscosity	Empirical parameters
d4	surface_tension	Empirical parameters
d5	NH4	Empirical parameters
d6	ETA_Eta	Extended topochemical atom
d7	ATSC4c	Autocorrelation
d8	ATSC4e	Autocorrelation
d9	VE1_Dt	Detour matrix
d10	nddssSe	Atom type electrotopological state
d11	ATSC4i	Autocorrelation
d12	ETA_EtaP_F_L	Extended topochemical atom
d13	mindO	Atom type electrotopological state
d14	ATSC4m	Autocorrelation
d15	ATSC4p	Autocorrelation
d16	ETA_Shape_P	Extended topochemical atom
d17	ATSC3p	Autocorrelation
d18	SHsssNHp	Atom type electrotopological state
d19	ATSC3s	Autocorrelation
d20	SaaNH	Atom type electrotopological state
d21	ATSC3v	Autocorrelation
d22	ETA_Shape_X	Extended topochemical atom
d23	ETA_Shape_Y	Extended topochemical atom
d24	nHsSH	Atom type electrotopological state
d25	BCUTw.1l	BCUT
d26	ATSC3c	Autocorrelation
d27	ATSC3e	Autocorrelation
d28	ATSC3i	Autocorrelation
d29	maxsssSiH	Atom type electrotopological state
d30	ATSC3m	Autocorrelation
d31	SpMax7_Bhv	Burden modified eigenvalues
d32	ATSC2p	Autocorrelation
d33	nsssCH	Atom type electrotopological state
d34	ATSC2s	Autocorrelation
d35	ATSC2v	Autocorrelation
d36	SpMin2_Bhe	Burden modified eigenvalues
d37	BCUTw.1h	BCUT
d38	ATSC6c	Autocorrelation
d39	SpMin2_Bhs	Burden modified eigenvalues
d40	SpMin2_Bhp	Burden modified eigenvalues
d41	minsssSiH	Atom type electrotopological state
d42	ATSC6e	Autocorrelation
d43	SpMin2_Bhv	Burden modified eigenvalues
d44	ATSC6i	Autocorrelation
d45	ETA_EtaP	Extended topochemical atom
d46	SdsN	Atom type electrotopological state
d47	SpMin2_Bhi	Burden modified eigenvalues
d48	ATSC6m	Autocorrelation
d49	SsNH3p	Atom type electrotopological state
d50	ATSC6p	Autocorrelation
d51	nsssN	Atom type electrotopological state
d52	SpMax6_Bhe	Burden modified eigenvalues
d53	SpMin2_Bhm	Burden modified eigenvalues
d54	nsssP	Atom type electrotopological state
d55	ATSC5s	Autocorrelation
d56	SpMax6_Bhi	Burden modified eigenvalues
d57	maxssBH	Atom type electrotopological state
d58	ATSC5v	Autocorrelation
d59	SpMax6_Bhm	Burden modified eigenvalues
d60	SpMax6_Bhp	Burden modified eigenvalues
d61	SpMax6_Bhs	Burden modified eigenvalues
d62	ATSC5c	Autocorrelation
d63	ATSC5e	Autocorrelation
d64	ATSC5i	Autocorrelation
d65	maxwHBd	Atom type electrotopological state
d66	minHAvin	Atom type electrotopological state
d67	ATSC5m	Autocorrelation
d68	maxwHBa	Atom type electrotopological state
d69	SssssssSe	Atom type electrotopological state
d70	ATSC5p	Autocorrelation
d71	mindS	Atom type electrotopological state
d72	ATSC4s	Autocorrelation
d73	ATSC4v	Autocorrelation
d74	maxssBe	Atom type electrotopological state
d75	SsssNHp	Atom type electrotopological state
d76	SsssssP	Atom type electrotopological state
d77	SpAD_Dze	Barysz matrix
d78	SpAD_Dzi	Barysz matrix
d79	ATSC0c	Autocorrelation
d80	SpAD_Dzm	Barysz matrix
d81	ATSC0e	Autocorrelation
d82	BCUTc.1h	BCUT
d83	SpAD_Dzp	Barysz matrix
d84	BCUTc.1l	BCUT
d85	ATSC0i	Autocorrelation
d86	SpAD_Dzs	Barysz matrix
d87	nssssSi	Atom type electrotopological state
d88	SpAD_DzZ	Barysz matrix
d89	SpAD_Dt	Detour matrix
d90	SHdCH2	Atom type electrotopological state
d91	SssO	Atom type electrotopological state
d92	nssssSn	Atom type electrotopological state
d93	minHaaCH	Atom type electrotopological state
d94	ndsCH	Atom type electrotopological state
d95	SpMin3_Bhe	Burden modified eigenvalues
d96	SpAD_Dzv	Barysz matrix
d97	minHsNH2	Atom type electrotopological state
d98	DELS2	Atom type electrotopological state
d99	ETA_Eta_R_L	Extended topochemical atom
d100	maxsssSnH	Atom type electrotopological state
d101	gmin	Atom type electrotopological state
d102	SpMax8_Bhv	Burden modified eigenvalues
d103	SHBint10	Atom type electrotopological state
d104	maxsNH3p	Atom type electrotopological state
d105	minaasN	Atom type electrotopological state
d106	ATSC2c	Autocorrelation
d107	nsBr	Atom type electrotopological state
d108	SdsCH	Atom type electrotopological state
d109	ATSC2e	Autocorrelation
d110	maxHCHnX	Atom type electrotopological state
d111	ATSC2i	Autocorrelation
d112	maxdssSe	Atom type electrotopological state
d113	SaOm	Atom type electrotopological state
d114	minaasC	Atom type electrotopological state
d115	SpAD_D	Topological distance matrix
d116	ATSC2m	Autocorrelation
d117	SpMin3_Bhp	Burden modified eigenvalues
d118	SpMax7_Bhs	Burden modified eigenvalues
d119	minddssS	Atom type electrotopological state
d120	ATSC1p	Autocorrelation
d121	SpMax7_Bhp	Burden modified eigenvalues
d122	ATSC1s	Autocorrelation
d123	SpMin3_Bhs	Burden modified eigenvalues
d124	SpMin3_Bhv	Burden modified eigenvalues
d125	SpMax7_Bhm	Burden modified eigenvalues
d126	ATSC1v	Autocorrelation
d127	SpMax7_Bhi	Burden modified eigenvalues
d128	SpMin3_Bhi	Burden modified eigenvalues
d129	SpMax7_Bhe	Burden modified eigenvalues
d130	SpMin3_Bhm	Burden modified eigenvalues
d131	maxsBH2	Atom type electrotopological state
d132	minHBd	Atom type electrotopological state
d133	ETA_EtaP_B	Extended topochemical atom
d134	ATSC1c	Autocorrelation
d135	ATSC1e	Autocorrelation
d136	SssS	Atom type electrotopological state
d137	ATSC1i	Autocorrelation
d138	ATSC1m	Autocorrelation
d139	minHBa	Atom type electrotopological state
d140	ATSC0m	Autocorrelation
d141	SsGeH3	Atom type electrotopological state
d142	ETA_EtaP_L	Extended topochemical atom
d143	ATSC0p	Autocorrelation
d144	maxSm	Atom type electrotopological state
d145	ATSC0s	Autocorrelation
d146	ETA_EtaP_F	Extended topochemical atom
d147	ATSC0v	Autocorrelation
d148	minsssssAs	Atom type electrotopological state
d149	VE3_Dze	Barysz matrix
d150	VE3_Dzi	Barysz matrix
d151	VE3_Dzm	Barysz matrix
d152	VE3_Dzp	Barysz matrix
d153	SpMin4_Bhe	Burden modified eigenvalues
d154	VE3_DzZ	Barysz matrix
d155	SHCHnX	Atom type electrotopological state
d156	maxssNH	Atom type electrotopological state
d157	SsssSnH	Atom type electrotopological state
d158	nssssNp	Atom type electrotopological state
d159	maxHsssNHp	Atom type electrotopological state
d160	naaO	Atom type electrotopological state
d161	maxssssBem	Atom type electrotopological state
d162	minsGeH3	Atom type electrotopological state
d163	naaN	Atom type electrotopological state
d164	VE3_Dzs	Barysz matrix
d165	VE3_Dzv	Barysz matrix
d166	naaS	Atom type electrotopological state
d167	nsCl	Atom type electrotopological state
d168	minsssSnH	Atom type electrotopological state
d169	SpMax8_Bhs	Burden modified eigenvalues
d170	SpMax8_Bhp	Burden modified eigenvalues
d171	SpMax8_Bhm	Burden modified eigenvalues
d172	maxHBd	Atom type electrotopological state
d173	maxsssssP	Atom type electrotopological state
d174	SpMax8_Bhi	Burden modified eigenvalues
d175	maxHBa	Atom type electrotopological state
d176	maxsssNHp	Atom type electrotopological state
d177	SpMax8_Bhe	Burden modified eigenvalues
d178	SssBe	Atom type electrotopological state
d179	SHBd	Atom type electrotopological state
d180	SHBa	Atom type electrotopological state
d181	mindsssP	Atom type electrotopological state
d182	nssSnH2	Atom type electrotopological state
d183	BCUTp.1l	BCUT
d184	ndO	Atom type electrotopological state
d185	BCUTp.1h	BCUT
d186	ndS	Atom type electrotopological state
d187	minssSe	Atom type electrotopological state
d188	SpMin4_Bhm	Burden modified eigenvalues
d189	SpMin4_Bhi	Burden modified eigenvalues
d190	SpMin4_Bhs	Burden modified eigenvalues
d191	SwHBa	Atom type electrotopological state
d192	ETA_dPsi_B	Extended topochemical atom
d193	SpMin4_Bhp	Burden modified eigenvalues
d194	SwHBd	Atom type electrotopological state
d195	ETA_dPsi_A	Extended topochemical atom
d196	naaNH	Atom type electrotopological state
d197	nssssPb	Atom type electrotopological state
d198	ETA_Beta_ns	Extended topochemical atom
d199	minaOm	Atom type electrotopological state
d200	minssCH2	Atom type electrotopological state
d201	SpMin4_Bhv	Burden modified eigenvalues
d202	maxssS	Atom type electrotopological state
d203	SpMax_D	Topological distance matrix
d204	maxssO	Atom type electrotopological state
d205	VE2_DzZ	Barysz matrix
d206	nHBint8	Atom type electrotopological state
d207	nHBint7	Atom type electrotopological state
d208	nHBint9	Atom type electrotopological state
d209	nHBint4	Atom type electrotopological state
d210	VE2_Dze	Barysz matrix
d211	nHBint3	Atom type electrotopological state
d212	nHBint6	Atom type electrotopological state
d213	nHBint5	Atom type electrotopological state
d214	VE2_Dzi	Barysz matrix
d215	nHBint2	Atom type electrotopological state
d216	VE2_Dzm	Barysz matrix
d217	maxssAsH	Atom type electrotopological state
d218	minssS	Atom type electrotopological state
d219	SdssSe	Atom type electrotopological state
d220	VE2_Dzp	Barysz matrix
d221	TIC5	Information content
d222	TIC4	Information content
d223	VE2_Dzs	Barysz matrix
d224	TIC3	Information content
d225	TIC2	Information content
d226	TIC1	Information content
d227	TIC0	Information content
d228	minssO	Atom type electrotopological state
d229	VE2_Dzv	Barysz matrix
d230	mindCH2	Atom type electrotopological state
d231	maxHBint10	Atom type electrotopological state
d232	nHaaNH	Atom type electrotopological state
d233	maxaOm	Atom type electrotopological state
d234	SssssssS	Atom type electrotopological state
d235	SssCH2	Atom type electrotopological state
d236	SssBH	Atom type electrotopological state
d237	ndNH	Atom type electrotopological state
d238	ETA_EtaP_B_RC	Extended topochemical atom
d239	VP.3	Chi path
d240	GGI2	Topological charge
d241	VP.4	Chi path
d242	GGI1	Topological charge
d243	VP.5	Chi path
d244	GGI4	Topological charge
d245	VP.6	Chi path
d246	GGI3	Topological charge
d247	VP.7	Chi path
d248	GGI6	Topological charge
d249	GGI5	Topological charge
d250	GGI8	Topological charge
d251	VE3_Dt	Detour matrix
d252	nHtCH	Atom type electrotopological state
d253	GGI7	Topological charge
d254	SHtCH	Atom type electrotopological state
d255	GGI9	Topological charge
d256	maxaaaC	Atom type electrotopological state
d257	SaaSe	Atom type electrotopological state
d258	nsSnH3	Atom type electrotopological state
d259	ETA_dBeta	Extended topochemical atom
d260	maxssPH	Atom type electrotopological state
d261	minddssSe	Atom type electrotopological state
d262	SpMin5_Bhv	Burden modified eigenvalues
d263	minsssNHp	Atom type electrotopological state
d264	SpMax_Dt	Detour matrix
d265	maxHdCH2	Atom type electrotopological state
d266	maxsSnH3	Atom type electrotopological state
d267	nssssssS	Atom type electrotopological state
d268	SpMin5_Bhi	Burden modified eigenvalues
d269	VP.0	Chi path
d270	SpMin5_Bhe	Burden modified eigenvalues
d271	VP.1	Chi path
d272	mindsN	Atom type electrotopological state
d273	VP.2	Chi path
d274	minsssssP	Atom type electrotopological state
d275	SpMin5_Bhs	Burden modified eigenvalues
d276	SpMin5_Bhm	Burden modified eigenvalues
d277	SpMin5_Bhp	Burden modified eigenvalues
d278	MATS5c	Autocorrelation
d279	MATS5e	Autocorrelation
d280	MATS5i	Autocorrelation
d281	MATS5m	Autocorrelation
d282	SSm	Atom type electrotopological state
d283	MATS5p	Autocorrelation
d284	MATS5s	Autocorrelation
d285	nsLi	Atom type electrotopological state
d286	MATS5v	Autocorrelation
d287	nddsN	Atom type electrotopological state
d288	minssNH	Atom type electrotopological state
d289	nHdsCH	Atom type electrotopological state
d290	nddsP	Atom type electrotopological state
d291	AVP.6	Chi path
d292	AVP.7	Chi path
d293	ETA_BetaP_ns	Extended topochemical atom
d294	minaaaC	Atom type electrotopological state
d295	AVP.2	Chi path
d296	VR3_D	Topological distance matrix
d297	AVP.3	Chi path
d298	maxddssS	Atom type electrotopological state
d299	AVP.4	Chi path
d300	AVP.5	Chi path
d301	MATS4c	Autocorrelation
d302	AVP.0	Chi path
d303	AVP.1	Chi path
d304	MATS4e	Autocorrelation
d305	MATS4i	Autocorrelation
d306	nsAsH2	Atom type electrotopological state
d307	SssNH	Atom type electrotopological state
d308	MATS4m	Autocorrelation
d309	MATS4p	Autocorrelation
d310	WTPT.4	Weighted path
d311	MATS4s	Autocorrelation
d312	WTPT.5	Weighted path
d313	maxdsN	Atom type electrotopological state
d314	MATS4v	Autocorrelation
d315	minHaaNH	Atom type electrotopological state
d316	minssssSn	Atom type electrotopological state
d317	nsssSiH	Atom type electrotopological state
d318	WTPT.2	Weighted path
d319	minssssSi	Atom type electrotopological state
d320	WTPT.3	Weighted path
d321	WTPT.1	Weighted path
d322	ndssS	Atom type electrotopological state
d323	MATS7e	Autocorrelation
d324	minHssNH2p	Atom type electrotopological state
d325	maxssCH2	Atom type electrotopological state
d326	ntsC	Atom type electrotopological state
d327	MATS7i	Autocorrelation
d328	MATS7m	Autocorrelation
d329	SaaaC	Atom type electrotopological state
d330	maxHssNH2p	Atom type electrotopological state
d331	MATS7p	Autocorrelation
d332	MATS7s	Autocorrelation
d333	ndssC	Atom type electrotopological state
d334	MATS7v	Autocorrelation
d335	SssssBm	Atom type electrotopological state
d336	maxsssGeH	Atom type electrotopological state
d337	IC1	Information content
d338	IC0	Information content
d339	nHmisc	Atom type electrotopological state
d340	IC3	Information content
d341	IC2	Information content
d342	IC5	Information content
d343	IC4	Information content
d344	WPOL	Wiener numbers
d345	MATS8c	Autocorrelation
d346	maxsssP	Atom type electrotopological state
d347	MATS6c	Autocorrelation
d348	MATS6e	Autocorrelation
d349	MATS6i	Autocorrelation
d350	MATS6m	Autocorrelation
d351	nsOH	Atom type electrotopological state
d352	MATS6p	Autocorrelation
d353	maxHsSH	Atom type electrotopological state
d354	MATS6s	Autocorrelation
d355	maxHssNH	Atom type electrotopological state
d356	nsSeH	Atom type electrotopological state
d357	MATS6v	Autocorrelation
d358	VE1_D	Topological distance matrix
d359	minSm	Atom type electrotopological state
d360	MATS7c	Autocorrelation
d361	ndSe	Atom type electrotopological state
d362	mindssSe	Atom type electrotopological state
d363	MATS8e	Autocorrelation
d364	MLFER_S	Molecular linear free energy relation
d365	MATS8i	Autocorrelation
d366	MATS8m	Autocorrelation
d367	MLFER_L	Molecular linear free energy relation
d368	MATS8p	Autocorrelation
d369	MATS8s	Autocorrelation
d370	nsOm	Atom type electrotopological state
d371	ETA_dEpsilon_A	Extended topochemical atom
d372	MATS8v	Autocorrelation
d373	ETA_dEpsilon_B	Extended topochemical atom
d374	ETA_dEpsilon_C	Extended topochemical atom
d375	ETA_dEpsilon_D	Extended topochemical atom
d376	SssssGe	Atom type electrotopological state
d377	maxssSiH2	Atom type electrotopological state
d378	minsNH3p	Atom type electrotopological state
d379	BIC5	Information content
d380	nHaaCH	Atom type electrotopological state
d381	BIC4	Information content
d382	BIC3	Information content
d383	minssNH2p	Atom type electrotopological state
d384	MIC3	Information content
d385	MIC4	Information content
d386	BIC2	Information content
d387	nsCH3	Atom type electrotopological state
d388	MIC5	Information content
d389	BIC1	Information content
d390	BIC0	Information content
d391	MIC0	Information content
d392	MIC1	Information content
d393	maxdsCH	Atom type electrotopological state
d394	MIC2	Information content
d395	MLFER_E	Molecular linear free energy relation
d396	minssPH	Atom type electrotopological state
d397	SsBr	Atom type electrotopological state
d398	SaaO	Atom type electrotopological state
d399	SaaN	Atom type electrotopological state
d400	MLFER_A	Molecular linear free energy relation
d401	ndssSe	Atom type electrotopological state
d402	nsSH	Atom type electrotopological state
d403	SsBH2	Atom type electrotopological state
d404	VE3_D	Topological distance matrix
d405	VCH.5	Chi chain
d406	VCH.4	Chi chain
d407	SsssPbH	Atom type electrotopological state
d408	VCH.3	Chi chain
d409	VCH.7	Chi chain
d410	VCH.6	Chi chain
d411	SpAbs_Dze	Barysz matrix
d412	nHCsats	Atom type electrotopological state
d413	nHCsatu	Atom type electrotopological state
d414	SpAbs_Dzm	Barysz matrix
d415	meanI	Atom type electrotopological state
d416	SpAbs_Dzi	Barysz matrix
d417	SssSiH2	Atom type electrotopological state
d418	minHmisc	Atom type electrotopological state
d419	SCH.6	Chi chain
d420	SCH.5	Chi chain
d421	SpAbs_Dzv	Barysz matrix
d422	SCH.7	Chi chain
d423	SpAbs_Dzp	Barysz matrix
d424	nsPH2	Atom type electrotopological state
d425	nsSiH3	Atom type electrotopological state
d426	nssGeH2	Atom type electrotopological state
d427	SpAbs_Dzs	Barysz matrix
d428	ETA_Beta_ns_d	Extended topochemical atom
d429	nHsNH2	Atom type electrotopological state
d430	nHAvin	Atom type electrotopological state
d431	maxsGeH3	Atom type electrotopological state
d432	nsF	Atom type electrotopological state
d433	nsI	Atom type electrotopological state
d434	SaaS	Atom type electrotopological state
d435	SsAsH2	Atom type electrotopological state
d436	SsCl	Atom type electrotopological state
d437	SCH.4	Chi chain
d438	SCH.3	Chi chain
d439	ETA_Beta_s	Extended topochemical atom
d440	SpMin1_Bhv	Burden modified eigenvalues
d441	SpMin1_Bhs	Burden modified eigenvalues
d442	SpMin1_Bhm	Burden modified eigenvalues
d443	SpMin1_Bhp	Burden modified eigenvalues
d444	ETA_Beta	Extended topochemical atom
d445	SpMin1_Bhi	Burden modified eigenvalues
d446	SssssC	Atom type electrotopological state
d447	SpAbs_DzZ	Barysz matrix
d448	SpMin1_Bhe	Burden modified eigenvalues
d449	ETA_Eta_B	Extended topochemical atom
d450	EE_Dt	Detour matrix
d451	minHdsCH	Atom type electrotopological state
d452	ETA_Eta_F	Extended topochemical atom
d453	SsssGeH	Atom type electrotopological state
d454	ntN	Atom type electrotopological state
d455	minssAsH	Atom type electrotopological state
d456	ETA_Eta_R	Extended topochemical atom
d457	ZMIC5	Information content
d458	nHsssNHp	Atom type electrotopological state
d459	maxssssssSe	Atom type electrotopological state
d460	maxssPbH2	Atom type electrotopological state
d461	ETA_Eta_L	Extended topochemical atom
d462	ZMIC0	Information content
d463	minwHBa	Atom type electrotopological state
d464	ZMIC1	Information content
d465	VR3_DzZ	Barysz matrix
d466	minwHBd	Atom type electrotopological state
d467	ZMIC2	Information content
d468	ZMIC3	Information content
d469	ZMIC4	Information content
d470	SssSe	Atom type electrotopological state
d471	VR3_Dze	Barysz matrix
d472	sumI	Atom type electrotopological state
d473	VR3_Dzi	Barysz matrix
d474	maxaaNH	Atom type electrotopological state
d475	minssBe	Atom type electrotopological state
d476	VR3_Dzm	Barysz matrix
d477	VR3_Dzp	Barysz matrix
d478	nHdNH	Atom type electrotopological state
d479	VR3_Dzs	Barysz matrix
d480	VR3_Dzv	Barysz matrix
d481	nHBint10	Atom type electrotopological state
d482	nHsOH	Atom type electrotopological state
d483	VR2_Dzp	Barysz matrix
d484	ETA_BetaP	Extended topochemical atom
d485	VR2_Dzv	Barysz matrix
d486	minssGeH2	Atom type electrotopological state
d487	MATS1c	Autocorrelation
d488	VR2_Dzs	Barysz matrix
d489	MATS1e	Autocorrelation
d490	MATS1i	Autocorrelation
d491	MATS1m	Autocorrelation
d492	nsNH2	Atom type electrotopological state
d493	MATS1p	Autocorrelation
d494	VR2_Dze	Barysz matrix
d495	MATS1s	Autocorrelation
d496	VR2_Dzi	Barysz matrix
d497	MATS1v	Autocorrelation
d498	VR1_D	Topological distance matrix
d499	VR2_Dzm	Barysz matrix
d500	maxaaSe	Atom type electrotopological state
d501	SsssssAs	Atom type electrotopological state
d502	nssNH2p	Atom type electrotopological state
d503	maxssssBm	Atom type electrotopological state
d504	VR2_DzZ	Barysz matrix
d505	minHCsatu	Atom type electrotopological state
d506	SssPbH2	Atom type electrotopological state
d507	minHCsats	Atom type electrotopological state
d508	nsssB	Atom type electrotopological state
d509	maxssssssS	Atom type electrotopological state
d510	mintCH	Atom type electrotopological state
d511	maxHtCH	Atom type electrotopological state
d512	ETA_dAlpha_A	Extended topochemical atom
d513	ETA_dAlpha_B	Extended topochemical atom
d514	MATS3c	Autocorrelation
d515	VR2_Dt	Detour matrix
d516	MATS3e	Autocorrelation
d517	nsssAs	Atom type electrotopological state
d518	naaCH	Atom type electrotopological state
d519	MATS3i	Autocorrelation
d520	minddC	Atom type electrotopological state
d521	SdNH	Atom type electrotopological state
d522	hmax	Atom type electrotopological state
d523	MATS3m	Autocorrelation
d524	maxsssPbH	Atom type electrotopological state
d525	MATS3p	Autocorrelation
d526	MATS3s	Autocorrelation
d527	MATS3v	Autocorrelation
d528	minsBH2	Atom type electrotopological state
d529	nsssssAs	Atom type electrotopological state
d530	MATS2c	Autocorrelation
d531	MATS2e	Autocorrelation
d532	MATS2i	Autocorrelation
d533	SssPH	Atom type electrotopological state
d534	nsPbH3	Atom type electrotopological state
d535	MATS2m	Autocorrelation
d536	MATS2p	Autocorrelation
d537	MATS2s	Autocorrelation
d538	MATS2v	Autocorrelation
d539	minsSnH3	Atom type electrotopological state
d540	SdO	Atom type electrotopological state
d541	VR1_Dze	Barysz matrix
d542	minHother	Atom type electrotopological state
d543	SdS	Atom type electrotopological state
d544	nssSe	Atom type electrotopological state
d545	GATS1c	Autocorrelation
d546	mindsssAs	Atom type electrotopological state
d547	VR1_Dzm	Barysz matrix
d548	nHssNH2p	Atom type electrotopological state
d549	maxssssGe	Atom type electrotopological state
d550	VR1_Dzi	Barysz matrix
d551	GATS1e	Autocorrelation
d552	ETA_BetaP_ns_d	Extended topochemical atom
d553	GATS1i	Autocorrelation
d554	VR1_Dzv	Barysz matrix
d555	WPATH	Wiener numbers
d556	VR1_Dzp	Barysz matrix
d557	GATS1m	Autocorrelation
d558	VR1_Dzs	Barysz matrix
d559	GATS1s	Autocorrelation
d560	GATS1p	Autocorrelation
d561	GATS1v	Autocorrelation
d562	maxsCH3	Atom type electrotopological state
d563	SssssSn	Atom type electrotopological state
d564	maxdssS	Atom type electrotopological state
d565	SssssSi	Atom type electrotopological state
d566	maxddsAs	Atom type electrotopological state
d567	maxdssC	Atom type electrotopological state
d568	maxHaaNH	Atom type electrotopological state
d569	SsLi	Atom type electrotopological state
d570	VR1_DzZ	Barysz matrix
d571	SddsAs	Atom type electrotopological state
d572	minaaNH	Atom type electrotopological state
d573	EE_D	Topological distance matrix
d574	SssSnH2	Atom type electrotopological state
d575	maxddsN	Atom type electrotopological state
d576	maxddC	Atom type electrotopological state
d577	StsC	Atom type electrotopological state
d578	SsOm	Atom type electrotopological state
d579	minHssNH	Atom type electrotopological state
d580	nssCH2	Atom type electrotopological state
d581	SddssSe	Atom type electrotopological state
d582	minsssPbH	Atom type electrotopological state
d583	SHaaNH	Atom type electrotopological state
d584	SHsNH3p	Atom type electrotopological state
d585	maxddsP	Atom type electrotopological state
d586	maxtCH	Atom type electrotopological state
d587	maxsSeH	Atom type electrotopological state
d588	SsOH	Atom type electrotopological state
d589	SsSiH3	Atom type electrotopological state
d590	minssBH	Atom type electrotopological state
d591	MLFER_BO	Molecular linear free energy relation
d592	maxdsssP	Atom type electrotopological state
d593	SdSe	Atom type electrotopological state
d594	minHtCH	Atom type electrotopological state
d595	minaaSe	Atom type electrotopological state
d596	MLFER_BH	Molecular linear free energy relation
d597	MAXDP	Atom type electrotopological state
d598	maxHBint2	Atom type electrotopological state
d599	AATSC0c	Autocorrelation
d600	maxHBint4	Atom type electrotopological state
d601	maxtN	Atom type electrotopological state
d602	maxHBint3	Atom type electrotopological state
d603	maxHBint6	Atom type electrotopological state
d604	MAXDN	Atom type electrotopological state
d605	maxHBint5	Atom type electrotopological state
d606	maxHBint8	Atom type electrotopological state
d607	maxHBint7	Atom type electrotopological state
d608	ntCH	Atom type electrotopological state
d609	maxHBint9	Atom type electrotopological state
d610	AATSC0i	Autocorrelation
d611	SdCH2	Atom type electrotopological state
d612	ETA_Alpha	Extended topochemical atom
d613	AATSC0e	Autocorrelation
d614	nddssS	Atom type electrotopological state
d615	minssssGe	Atom type electrotopological state
d616	nddC	Atom type electrotopological state
d617	minssssssSe	Atom type electrotopological state
d618	AATS8e	Autocorrelation
d619	maxsSiH3	Atom type electrotopological state
d620	AATS8p	Autocorrelation
d621	AATS8m	Autocorrelation
d622	maxdsssAs	Atom type electrotopological state
d623	AATS8i	Autocorrelation
d624	maxsI	Atom type electrotopological state
d625	maxsF	Atom type electrotopological state
d626	AATS8v	Autocorrelation
d627	maxHother	Atom type electrotopological state
d628	AATS8s	Autocorrelation
d629	AATSC1s	Autocorrelation
d630	SHdsCH	Atom type electrotopological state
d631	AATSC1p	Autocorrelation
d632	AATSC1m	Autocorrelation
d633	ndCH2	Atom type electrotopological state
d634	AATSC1v	Autocorrelation
d635	AATSC2e	Autocorrelation
d636	AATSC2c	Autocorrelation
d637	AATSC2m	Autocorrelation
d638	hmin	Atom type electrotopological state
d639	AATSC2i	Autocorrelation
d640	SP.6	Chi path
d641	SsPbH3	Atom type electrotopological state
d642	SP.7	Chi path
d643	AATSC0s	Autocorrelation
d644	SP.4	Chi path
d645	AATSC0p	Autocorrelation
d646	SP.5	Chi path
d647	SP.2	Chi path
d648	SP.3	Chi path
d649	SP.0	Chi path
d650	SP.1	Chi path
d651	AATSC0m	Autocorrelation
d652	minHBint7	Atom type electrotopological state
d653	minHBint8	Atom type electrotopological state
d654	minHBint9	Atom type electrotopological state
d655	minHBint3	Atom type electrotopological state
d656	AATSC0v	Autocorrelation
d657	minHBint4	Atom type electrotopological state
d658	minHBint5	Atom type electrotopological state
d659	minHBint6	Atom type electrotopological state
d660	AATSC1c	Autocorrelation
d661	SsSH	Atom type electrotopological state
d662	minHBint2	Atom type electrotopological state
d663	AATSC1i	Autocorrelation
d664	AATSC1e	Autocorrelation
d665	SIC3	Information content
d666	SIC4	Information content
d667	AATSC3v	Autocorrelation
d668	AATSC3s	Autocorrelation
d669	SIC1	Information content
d670	SpMAD_Dzm	Barysz matrix
d671	SIC2	Information content
d672	SIC0	Information content
d673	SpMAD_Dzp	Barysz matrix
d674	AATSC3p	Autocorrelation
d675	SHmisc	Atom type electrotopological state
d676	SpMAD_Dze	Barysz matrix
d677	SIC5	Information content
d678	SpMAD_Dzi	Barysz matrix
d679	SdssC	Atom type electrotopological state
d680	AATSC4e	Autocorrelation
d681	AATSC4c	Autocorrelation
d682	maxsPH2	Atom type electrotopological state
d683	SpMAD_Dzs	Barysz matrix
d684	AATSC4m	Autocorrelation
d685	SpMAD_Dzv	Barysz matrix
d686	minsssAs	Atom type electrotopological state
d687	SsssAs	Atom type electrotopological state
d688	maxssssPb	Atom type electrotopological state
d689	AATSC4i	Autocorrelation
d690	SpMax1_Bhv	Burden modified eigenvalues
d691	SdssS	Atom type electrotopological state
d692	minsPbH3	Atom type electrotopological state
d693	AATSC2s	Autocorrelation
d694	SpMax1_Bhs	Burden modified eigenvalues
d695	AATSC2p	Autocorrelation
d696	GATS8e	Autocorrelation
d697	GATS8c	Autocorrelation
d698	SsCH3	Atom type electrotopological state
d699	minsssCH	Atom type electrotopological state
d700	SpMax1_Bhm	Burden modified eigenvalues
d701	GATS8i	Autocorrelation
d702	GATS8m	Autocorrelation
d703	AATSC2v	Autocorrelation
d704	maxssssNp	Atom type electrotopological state
d705	SpMax1_Bhp	Burden modified eigenvalues
d706	AATSC3e	Autocorrelation
d707	SpMax1_Bhe	Burden modified eigenvalues
d708	AATSC3c	Autocorrelation
d709	GATS8p	Autocorrelation
d710	GATS8v	Autocorrelation
d711	SpMax1_Bhi	Burden modified eigenvalues
d712	GATS8s	Autocorrelation
d713	AATSC3m	Autocorrelation
d714	AATSC3i	Autocorrelation
d715	AATSC5v	Autocorrelation
d716	AATSC5s	Autocorrelation
d717	GATS7e	Autocorrelation
d718	nsssNHp	Atom type electrotopological state
d719	GATS7c	Autocorrelation
d720	minssssNp	Atom type electrotopological state
d721	GATS7i	Autocorrelation
d722	ETA_Eta_F_L	Extended topochemical atom
d723	GATS7m	Autocorrelation
d724	SddsN	Atom type electrotopological state
d725	SddsP	Atom type electrotopological state
d726	GATS7p	Autocorrelation
d727	maxHsNH3p	Atom type electrotopological state
d728	SsSeH	Atom type electrotopological state
d729	AATSC6i	Autocorrelation
d730	minssssBem	Atom type electrotopological state
d731	AATSC6e	Autocorrelation
d732	GATS7s	Autocorrelation
d733	AATSC6c	Autocorrelation
d734	AATSC6p	Autocorrelation
d735	GATS7v	Autocorrelation
d736	maxHmisc	Atom type electrotopological state
d737	AATSC6m	Autocorrelation
d738	nsssssP	Atom type electrotopological state
d739	nBr	Atom count
d740	AATSC4v	Autocorrelation
d741	SHBint7	Atom type electrotopological state
d742	SHBint6	Atom type electrotopological state
d743	SHBint9	Atom type electrotopological state
d744	SHBint8	Atom type electrotopological state
d745	SHBint3	Atom type electrotopological state
d746	AATSC4s	Autocorrelation
d747	SHBint2	Atom type electrotopological state
d748	GATS6c	Autocorrelation
d749	SHBint5	Atom type electrotopological state
d750	AATSC4p	Autocorrelation
d751	SHBint4	Atom type electrotopological state
d752	SsssCH	Atom type electrotopological state
d753	GATS6e	Autocorrelation
d754	GATS6i	Autocorrelation
d755	SpMAD_DzZ	Barysz matrix
d756	maxHdNH	Atom type electrotopological state
d757	GATS6p	Autocorrelation
d758	AATSC5e	Autocorrelation
d759	GATS6m	Autocorrelation
d760	maxssSnH2	Atom type electrotopological state
d761	AATSC5c	Autocorrelation
d762	GATS6s	Autocorrelation
d763	minHsSH	Atom type electrotopological state
d764	nCl	Atom count
d765	AATSC5p	Autocorrelation
d766	GATS6v	Autocorrelation
d767	AATSC5m	Autocorrelation
d768	AATSC5i	Autocorrelation
d769	SpDiam_DzZ	Barysz matrix
d770	GATS5c	Autocorrelation
d771	AATSC7v	Autocorrelation
d772	naasC	Atom type electrotopological state
d773	AATSC7s	Autocorrelation
d774	SssssPb	Atom type electrotopological state
d775	AATSC8c	Autocorrelation
d776	GATS5e	Autocorrelation
d777	SpMax_DzZ	Barysz matrix
d778	minsSH	Atom type electrotopological state
d779	SpDiam_Dze	Barysz matrix
d780	GATS5i	Autocorrelation
d781	SaasN	Atom type electrotopological state
d782	GATS5m	Autocorrelation
d783	SpDiam_Dt	Detour matrix
d784	AATSC8i	Autocorrelation
d785	GATS5s	Autocorrelation
d786	maxsNH2	Atom type electrotopological state
d787	maxsssssAs	Atom type electrotopological state
d788	minssssPb	Atom type electrotopological state
d789	SpMax_Dze	Barysz matrix
d790	AATSC8e	Autocorrelation
d791	GATS5p	Autocorrelation
d792	nF	Atom count
d793	GATS5v	Autocorrelation
d794	AATSC8s	Autocorrelation
d795	AATSC8p	Autocorrelation
d796	SpMax_Dzi	Barysz matrix
d797	nI	Atom count
d798	nsssSnH	Atom type electrotopological state
d799	SHaaCH	Atom type electrotopological state
d800	SaasC	Atom type electrotopological state
d801	maxsAsH2	Atom type electrotopological state
d802	SpMax_Dzm	Barysz matrix
d803	AATSC8m	Autocorrelation
d804	maxHdsCH	Atom type electrotopological state
d805	maxsssN	Atom type electrotopological state
d806	SpMax_Dzp	Barysz matrix
d807	AATSC6v	Autocorrelation
d808	SpMax_Dzs	Barysz matrix
d809	AATSC6s	Autocorrelation
d810	SpMax_Dzv	Barysz matrix
d811	VE2_Dt	Detour matrix
d812	GATS4e	Autocorrelation
d813	nHother	Atom type electrotopological state
d814	nX	Atom count
d815	GATS4c	Autocorrelation
d816	maxsSH	Atom type electrotopological state
d817	GATS4i	Autocorrelation
d818	maxsssB	Atom type electrotopological state
d819	AATSC7i	Autocorrelation
d820	GATS4m	Autocorrelation
d821	maxssssSi	Atom type electrotopological state
d822	ndsssAs	Atom type electrotopological state
d823	AATSC7e	Autocorrelation
d824	GATS4p	Autocorrelation
d825	AATSC7c	Autocorrelation
d826	SHAvin	Atom type electrotopological state
d827	maxssssSn	Atom type electrotopological state
d828	GATS4v	Autocorrelation
d829	GATS4s	Autocorrelation
d830	AATSC7p	Autocorrelation
d831	AATSC7m	Autocorrelation
d832	maxaaCH	Atom type electrotopological state
d833	mindSe	Atom type electrotopological state
d834	nssssssSe	Atom type electrotopological state
d835	SsF	Atom type electrotopological state
d836	GATS3e	Autocorrelation
d837	SsI	Atom type electrotopological state
d838	GATS3c	Autocorrelation
d839	GATS3i	Autocorrelation
d840	GATS3m	Autocorrelation
d841	GATS3p	Autocorrelation
d842	VE1_Dzs	Barysz matrix
d843	VE1_Dzv	Barysz matrix
d844	SdsssP	Atom type electrotopological state
d845	DELS	Atom type electrotopological state
d846	SssssNp	Atom type electrotopological state
d847	GATS3s	Autocorrelation
d848	GATS3v	Autocorrelation
d849	maxHsOH	Atom type electrotopological state
d850	VE1_Dzi	Barysz matrix
d851	minsOm	Atom type electrotopological state
d852	AATSC8v	Autocorrelation
d853	VE1_Dze	Barysz matrix
d854	VE1_Dzp	Barysz matrix
d855	mintsC	Atom type electrotopological state
d856	GATS2c	Autocorrelation
d857	nssssC	Atom type electrotopological state
d858	StN	Atom type electrotopological state
d859	GATS2e	Autocorrelation
d860	VE1_Dzm	Barysz matrix
d861	naasN	Atom type electrotopological state
d862	SpDiam_Dzi	Barysz matrix
d863	minssSnH2	Atom type electrotopological state
d864	VE1_DzZ	Barysz matrix
d865	GATS2i	Autocorrelation
d866	maxssssC	Atom type electrotopological state
d867	SHsNH2	Atom type electrotopological state
d868	GATS2p	Autocorrelation
d869	SpDiam_Dzm	Barysz matrix
d870	GATS2m	Autocorrelation
d871	mindsCH	Atom type electrotopological state
d872	SpDiam_Dzp	Barysz matrix
d873	nHdCH2	Atom type electrotopological state
d874	GATS2s	Autocorrelation
d875	SpDiam_Dzs	Barysz matrix
d876	GATS2v	Autocorrelation
d877	SpDiam_Dzv	Barysz matrix
d878	JGI10	Topological charge
d879	SpMax3_Bhp	Burden modified eigenvalues
d880	SdsssAs	Atom type electrotopological state
d881	ATS8s	Autocorrelation
d882	minsOH	Atom type electrotopological state
d883	SpMin6_Bhe	Burden modified eigenvalues
d884	ATS8p	Autocorrelation
d885	SpMax3_Bhm	Burden modified eigenvalues
d886	nwHBd	Atom type electrotopological state
d887	ATS8v	Autocorrelation
d888	SpMin6_Bhi	Burden modified eigenvalues
d889	MAXDN2	Atom type electrotopological state
d890	SpMax3_Bhi	Burden modified eigenvalues
d891	maxddssSe	Atom type electrotopological state
d892	SpMin6_Bhm	Burden modified eigenvalues
d893	ATS8i	Autocorrelation
d894	SpMax3_Bhv	Burden modified eigenvalues
d895	SpMin6_Bhs	Burden modified eigenvalues
d896	SpMax3_Bhs	Burden modified eigenvalues
d897	ATS8m	Autocorrelation
d898	SpMin6_Bhp	Burden modified eigenvalues
d899	SHother	Atom type electrotopological state
d900	SpMin6_Bhv	Burden modified eigenvalues
d901	nssAsH	Atom type electrotopological state
d902	ATS8e	Autocorrelation
d903	nssssGe	Atom type electrotopological state
d904	SHdNH	Atom type electrotopological state
d905	SpMax3_Bhe	Burden modified eigenvalues
d906	mintN	Atom type electrotopological state
d907	SHssNH	Atom type electrotopological state
d908	ATS7p	Autocorrelation
d909	ATS7v	Autocorrelation
d910	ATS7s	Autocorrelation
d911	maxsOH	Atom type electrotopological state
d912	ATS7i	Autocorrelation
d913	ATS7m	Autocorrelation
d914	minsF	Atom type electrotopological state
d915	ATS7e	Autocorrelation
d916	minsI	Atom type electrotopological state
d917	ATS6v	Autocorrelation
d918	naaSe	Atom type electrotopological state
d919	ndsssP	Atom type electrotopological state
d920	MAXDP2	Atom type electrotopological state
d921	maxsOm	Atom type electrotopological state
d922	ndsN	Atom type electrotopological state
d923	minsLi	Atom type electrotopological state
d924	ETA_Psi_1	Extended topochemical atom
d925	minHdNH	Atom type electrotopological state
d926	minsPH2	Atom type electrotopological state
d927	maxtsC	Atom type electrotopological state
d928	nssBH	Atom type electrotopological state
d929	SddssS	Atom type electrotopological state
d930	maxssSe	Atom type electrotopological state
d931	maxssNH2p	Atom type electrotopological state
d932	LipoaffinityIndex	Atom type electrotopological state
d933	minHBint10	Atom type electrotopological state
d934	nssBe	Atom type electrotopological state
d935	mindNH	Atom type electrotopological state
d936	nwHBa	Atom type electrotopological state
d937	maxdSe	Atom type electrotopological state
d938	SsPH2	Atom type electrotopological state
d939	SpMin7_Bhs	Burden modified eigenvalues
d940	StCH	Atom type electrotopological state
d941	SpMax2_Bhe	Burden modified eigenvalues
d942	ATS4m	Autocorrelation
d943	SpMin7_Bhv	Burden modified eigenvalues
d944	ATS4s	Autocorrelation
d945	nsBH2	Atom type electrotopological state
d946	SpMax2_Bhi	Burden modified eigenvalues
d947	SpMAD_D	Topological distance matrix
d948	ATS4p	Autocorrelation
d949	ATS4e	Autocorrelation
d950	ATS4i	Autocorrelation
d951	SpMax2_Bhs	Burden modified eigenvalues
d952	SpMin7_Bhe	Burden modified eigenvalues
d953	SpMax2_Bhv	Burden modified eigenvalues
d954	minsssN	Atom type electrotopological state
d955	minHsNH3p	Atom type electrotopological state
d956	minsssP	Atom type electrotopological state
d957	SpMin7_Bhi	Burden modified eigenvalues
d958	ATS3v	Autocorrelation
d959	minsssB	Atom type electrotopological state
d960	SpMax2_Bhm	Burden modified eigenvalues
d961	ATS3s	Autocorrelation
d962	SpMin7_Bhm	Burden modified eigenvalues
d963	SpMin7_Bhp	Burden modified eigenvalues
d964	SpMax2_Bhp	Burden modified eigenvalues
d965	ATS3m	Autocorrelation
d966	nHCHnX	Atom type electrotopological state
d967	ATS3p	Autocorrelation
d968	ATS3e	Autocorrelation
d969	nssssBm	Atom type electrotopological state
d970	ATS3i	Autocorrelation
d971	nddsAs	Atom type electrotopological state
d972	VE2_D	Topological distance matrix
d973	maxdNH	Atom type electrotopological state
d974	JGT	Topological charge
d975	SddC	Atom type electrotopological state
d976	minaaCH	Atom type electrotopological state
d977	ATS2s	Autocorrelation
d978	maxdCH2	Atom type electrotopological state
d979	minsSiH3	Atom type electrotopological state
d980	ATS2v	Autocorrelation
d981	minsNH2	Atom type electrotopological state
d982	minddsAs	Atom type electrotopological state
d983	ATS6p	Autocorrelation
d984	naOm	Atom type electrotopological state
d985	nsssPbH	Atom type electrotopological state
d986	ATS6s	Autocorrelation
d987	maxHsNH2	Atom type electrotopological state
d988	ATS6i	Autocorrelation
d989	ATS6m	Autocorrelation
d990	ETA_AlphaP	Extended topochemical atom
d991	ATS6e	Autocorrelation
d992	minsssGeH	Atom type electrotopological state
d993	ATS5v	Autocorrelation
d994	SsssSiH	Atom type electrotopological state
d995	ATS5p	Autocorrelation
d996	maxdO	Atom type electrotopological state
d997	maxsLi	Atom type electrotopological state
d998	ATS5m	Autocorrelation
d999	ATS5s	Autocorrelation
d1000	ATS5e	Autocorrelation
d1001	minssssssS	Atom type electrotopological state
d1002	ATS5i	Autocorrelation
d1003	maxHaaCH	Atom type electrotopological state
d1004	nssO	Atom type electrotopological state
d1005	minHsOH	Atom type electrotopological state
d1006	ETA_Eta_B_RC	Extended topochemical atom
d1007	nssS	Atom type electrotopological state
d1008	ATS4v	Autocorrelation
d1009	maxdS	Atom type electrotopological state
d1010	ATS0i	Autocorrelation
d1011	ATS0m	Autocorrelation
d1012	AATS4v	Autocorrelation
d1013	SpMAD_Dt	Detour matrix
d1014	AATS5e	Autocorrelation
d1015	SpMin8_Bhv	Burden modified eigenvalues
d1016	maxHCsatu	Atom type electrotopological state
d1017	ATS0e	Autocorrelation
d1018	SpMin8_Bhs	Burden modified eigenvalues
d1019	maxHCsats	Atom type electrotopological state
d1020	mindssS	Atom type electrotopological state
d1021	AATS5m	Autocorrelation
d1022	SpMin8_Bhp	Burden modified eigenvalues
d1023	SpMin8_Bhm	Burden modified eigenvalues
d1024	AATS5i	Autocorrelation
d1025	SpMin8_Bhi	Burden modified eigenvalues
d1026	minsCH3	Atom type electrotopological state
d1027	AATS5s	Autocorrelation
d1028	SpMin8_Bhe	Burden modified eigenvalues
d1029	AATS5p	Autocorrelation
d1030	minHCHnX	Atom type electrotopological state
d1031	mindssC	Atom type electrotopological state
d1032	JGI2	Topological charge
d1033	AATS3v	Autocorrelation
d1034	JGI3	Topological charge
d1035	minHsssNHp	Atom type electrotopological state
d1036	JGI1	Topological charge
d1037	CIC5	Information content
d1038	SHsSH	Atom type electrotopological state
d1039	JGI6	Topological charge
d1040	CIC4	Information content
d1041	JGI7	Topological charge
d1042	CIC3	Information content
d1043	JGI4	Topological charge
d1044	CIC2	Information content
d1045	JGI5	Topological charge
d1046	CIC1	Information content
d1047	CIC0	Information content
d1048	JGI8	Topological charge
d1049	JGI9	Topological charge
d1050	nsNH3p	Atom type electrotopological state
d1051	AATS4i	Autocorrelation
d1052	ASP.7	Chi path
d1053	nHsNH3p	Atom type electrotopological state
d1054	AATS4e	Autocorrelation
d1055	minssSiH2	Atom type electrotopological state
d1056	SsSnH3	Atom type electrotopological state
d1057	maxssGeH2	Atom type electrotopological state
d1058	ASP.1	Chi path
d1059	AATS4s	Autocorrelation
d1060	ASP.2	Chi path
d1061	ASP.0	Chi path
d1062	ASP.5	Chi path
d1063	AATS4p	Autocorrelation
d1064	ASP.6	Chi path
d1065	AATS4m	Autocorrelation
d1066	ASP.3	Chi path
d1067	ASP.4	Chi path
d1068	ATS2m	Autocorrelation
d1069	GGI10	Topological charge
d1070	ATS2p	Autocorrelation
d1071	ATS2e	Autocorrelation
d1072	nHBa	Atom type electrotopological state
d1073	AATS7e	Autocorrelation
d1074	ATS2i	Autocorrelation
d1075	ETA_Epsilon_1	Extended topochemical atom
d1076	SssAsH	Atom type electrotopological state
d1077	nHBd	Atom type electrotopological state
d1078	ETA_Epsilon_4	Extended topochemical atom
d1079	minsCl	Atom type electrotopological state
d1080	ETA_Epsilon_5	Extended topochemical atom
d1081	ETA_Epsilon_2	Extended topochemical atom
d1082	AATS7m	Autocorrelation
d1083	ETA_Epsilon_3	Extended topochemical atom
d1084	nHssNH	Atom type electrotopological state
d1085	AATS7i	Autocorrelation
d1086	AATS7v	Autocorrelation
d1087	ATS1s	Autocorrelation
d1088	minaaS	Atom type electrotopological state
d1089	AATS7s	Autocorrelation
d1090	ATS1v	Autocorrelation
d1091	AATS7p	Autocorrelation
d1092	minsSeH	Atom type electrotopological state
d1093	ATS1i	Autocorrelation
d1094	ATS1p	Autocorrelation
d1095	minaaO	Atom type electrotopological state
d1096	VR1_Dt	Detour matrix
d1097	maxHAvin	Atom type electrotopological state
d1098	AATS5v	Autocorrelation
d1099	ATS1m	Autocorrelation
d1100	minaaN	Atom type electrotopological state
d1101	AATS6e	Autocorrelation
d1102	SpMax4_Bhe	Burden modified eigenvalues
d1103	nSm	Atom type electrotopological state
d1104	SpDiam_D	Topological distance matrix
d1105	minsBr	Atom type electrotopological state
d1106	nssPbH2	Atom type electrotopological state
d1107	ATS1e	Autocorrelation
d1108	SpMax4_Bhm	Burden modified eigenvalues
d1109	SssNH2p	Atom type electrotopological state
d1110	AATS6m	Autocorrelation
d1111	AATS6i	Autocorrelation
d1112	SpMax4_Bhi	Burden modified eigenvalues
d1113	ATS0s	Autocorrelation
d1114	AATS6v	Autocorrelation
d1115	AATS6s	Autocorrelation
d1116	SpMax4_Bhv	Burden modified eigenvalues
d1117	ATS0p	Autocorrelation
d1118	minddsN	Atom type electrotopological state
d1119	ATS0v	Autocorrelation
d1120	SpMax4_Bhp	Burden modified eigenvalues
d1121	SpMax4_Bhs	Burden modified eigenvalues
d1122	minddsP	Atom type electrotopological state
d1123	AATS6p	Autocorrelation
d1124	ATSC8e	Autocorrelation
d1125	nssPH	Atom type electrotopological state
d1126	AATS0v	Autocorrelation
d1127	SssGeH2	Atom type electrotopological state
d1128	AATS0s	Autocorrelation
d1129	ATSC8i	Autocorrelation
d1130	nsGeH3	Atom type electrotopological state
d1131	nssSiH2	Atom type electrotopological state
d1132	ATSC8m	Autocorrelation
d1133	nssssBem	Atom type electrotopological state
d1134	ATSC8p	Autocorrelation
d1135	minssPbH2	Atom type electrotopological state
d1136	ATSC8s	Autocorrelation
d1137	AATS1i	Autocorrelation
d1138	ATSC7v	Autocorrelation
d1139	AATS1e	Autocorrelation
d1140	ETA_BetaP_s	Extended topochemical atom
d1141	minHdCH2	Atom type electrotopological state
d1142	AATS1p	Autocorrelation
d1143	ETA_dBetaP	Extended topochemical atom
d1144	AATS1m	Autocorrelation
d1145	ATSC8c	Autocorrelation
d1146	ATSC7e	Autocorrelation
d1147	SpMax6_Bhv	Burden modified eigenvalues
d1148	SM1_Dzi	Barysz matrix
d1149	SHsOH	Atom type electrotopological state
d1150	ATSC7i	Autocorrelation
d1151	VR3_Dt	Detour matrix
d1152	SsssB	Atom type electrotopological state
d1153	SM1_Dzm	Barysz matrix
d1154	ATSC7m	Autocorrelation
d1155	SsssN	Atom type electrotopological state
d1156	naaaC	Atom type electrotopological state
d1157	ATSC7p	Autocorrelation
d1158	gmax	Atom type electrotopological state
d1159	maxsssAs	Atom type electrotopological state
d1160	SM1_Dze	Barysz matrix
d1161	ATSC7s	Autocorrelation
d1162	maxsBr	Atom type electrotopological state
d1163	ATSC6s	Autocorrelation
d1164	nsssGeH	Atom type electrotopological state
d1165	SM1_Dzv	Barysz matrix
d1166	ATSC6v	Autocorrelation
d1167	AATS0e	Autocorrelation
d1168	SHCsats	Atom type electrotopological state
d1169	SHCsatu	Atom type electrotopological state
d1170	SsssP	Atom type electrotopological state
d1171	maxsssCH	Atom type electrotopological state
d1172	AATS0p	Autocorrelation
d1173	AATS0m	Autocorrelation
d1174	SM1_Dzp	Barysz matrix
d1175	SM1_Dzs	Barysz matrix
d1176	ATSC7c	Autocorrelation
d1177	AATS0i	Autocorrelation
d1178	maxaaS	Atom type electrotopological state
d1179	SssssBem	Atom type electrotopological state
d1180	maxaaO	Atom type electrotopological state
d1181	maxaaN	Atom type electrotopological state
d1182	AATS2v	Autocorrelation
d1183	AATS2s	Autocorrelation
d1184	nssNH	Atom type electrotopological state
d1185	minssssBm	Atom type electrotopological state
d1186	maxsPbH3	Atom type electrotopological state
d1187	AATS3i	Autocorrelation
d1188	SHssNH2p	Atom type electrotopological state
d1189	SM1_DzZ	Barysz matrix
d1190	AATS3e	Autocorrelation
d1191	EE_Dzv	Barysz matrix
d1192	maxsCl	Atom type electrotopological state
d1193	AATS3s	Autocorrelation
d1194	VR2_D	Topological distance matrix
d1195	AATS3p	Autocorrelation
d1196	AATS3m	Autocorrelation
d1197	maxaasC	Atom type electrotopological state
d1198	SpMax5_Bhi	Burden modified eigenvalues
d1199	AATS1v	Autocorrelation
d1200	EE_Dzi	Barysz matrix
d1201	SpMax5_Bhm	Burden modified eigenvalues
d1202	EE_Dze	Barysz matrix
d1203	SaaCH	Atom type electrotopological state
d1204	AATS1s	Autocorrelation
d1205	EE_Dzs	Barysz matrix
d1206	minsAsH2	Atom type electrotopological state
d1207	maxaasN	Atom type electrotopological state
d1208	SpMax5_Bhp	Burden modified eigenvalues
d1209	SpMax5_Bhv	Burden modified eigenvalues
d1210	EE_Dzp	Barysz matrix
d1211	EE_Dzm	Barysz matrix
d1212	SpMax5_Bhs	Burden modified eigenvalues
d1213	AATS2i	Autocorrelation
d1214	ATSC8v	Autocorrelation
d1215	EE_DzZ	Barysz matrix
d1216	AATS2e	Autocorrelation
d1217	AATS2p	Autocorrelation
d1218	AATS2m	Autocorrelation
d1219	SpMax5_Bhe	Burden modified eigenvalues
d1220	SsNH2	Atom type electrotopological state
d1221	minssssC	Atom type electrotopological state
